# Supplementary material for: Oncogenic KRASG12D Transfer from Platelet-like Particles Enhances Proliferation and Survival in Non-Small Cell Lung Cancer Cells
Source: Int J Mol Sci. 2025 Apr 1;26(7):3264. doi: 10.3390/ijms26073264 (PMC11990068; doi:10.3390/ijms26073264)
Supplement: Supplementary file 1 [file ijms-26-03264-s001.zip]

Archive with 1 entries (1 files):
- ijms-3477161-supplementary.pdf
